# Supplementary material for: Covalent PARylation of DNA base excision repair proteins regulates DNA demethylation
Source: Nat Commun. 2024 Jan 2;15:184. doi: 10.1038/s41467-023-44209-8 (PMC10762122; doi:10.1038/s41467-023-44209-8)
Supplement: Supplementary file 4 — Source Data [file 41467_2023_44209_MOESM4_ESM.xlsx]

## Sheet: Fig 1a
Fig 1a	Western blot of ESC and MEF whole cell extracts.Signals of PAR, PARP1 and tubulin antibodies
	The lanes marked by the square are shown in the manuscript.
	Immunoblot of whole cell extracts of mESC and mouse embryonic fibroblasts (MEF) showing PARP1, poly(ADP-ribose) (PAR) and tubulin as loading control.
Densiometry of PARP1 relative to tubulin (arbitrary units) in 4 whole cell extracs (indpedent biological replicas)
ESC	MEF
1.3579	0.04666
1.30202	0.02833
1.22018	0.02286
0.94716	0.07682
Unpaired t test
P value	<0.0001
P value summary	****
Significantly different (P < 0.05)?	Yes
One- or two-tailed P value?	Two-tailed
t, df	t=12.66, df=6
Mean ESC	1.207
Mean MEF	0.04367
Difference between means (B - A) ± SEM	-1.163 ± 0.09186
95% confidence interval	-1.388 to -0.9384
R squared (eta squared)	0.9639
F test to compare variances
F, DFn, Dfd	56.01, 3, 3
P value	0.0078
P value summary	**
Significantly different (P < 0.05)?	Yes
Graph plotted and statistical calculations in Prism 9 , Version 9.5.1

## Sheet: Fig 1b, c, d, e, f, g
Fig 1b/Supplementary Fig. 1c Quantification of PAR signal in ESCs																	Fig 1c/Supplementary Fig. 1b/d Quantification of fC and caC by MassSpec
	DMSO	VitC 200	VitC400	PARGi 100	PARGi 100 VitC 200	PARGi100VitC400	PARGi200	PARGi200VitC200	PARGi200VitC400	H2O2 only
DAPI	103	176	124	122	100	184	135	111	139	84							5hm(dC)	/ 10e6 dNs
	220	125	137	89	98	129	143	110	140	108
	137	138	107	73	155	89	78	121	68	102								repl1	repl2	repl3	avg	STD	SE
	241	59	128	88	192	90	105	79	124	109							nada	112.336	115.409	112.494	113.413	1.41297	0.815779
	242	115	84	119	77	139	75	188	158	160							VitC	291.331	299.87	286.282	292.495	5.60794	3.23774
	297	101	103	113	87	160	136	112	133	89
PAR	76	139	128	151	191	413	158	390	343	211
	116	105	81	83	138	143	159	187	370	275
	84	108	92	176	253	218	149	269	225	436
	107	62	112	66	166	110	129	138	121	241							5f(dC)	/ 10e6 dNs
	137	143	99	83	125	144	115	231	216	159
	144	86	141	88	156	155	111	171	220	158								repl1	repl2	repl3	avg		SE	T-Test
																	DMSO	0.644662	0.664917	0.619102	0.642893	0.0187457	0.0108228
PARvs.DAPI	0.737864	0.789773	1.03226	1.2377	1.91	2.24457	1.17037	3.51351	2.46763	2.5119							VitC	5.42181	5.7008	5.69006	5.60422	0.129059	0.0745121
	0.527273	0.84	0.591241	0.932584	1.40816	1.10853	1.11189	1.7	2.64286	2.5463							PARGi	0.75098	0.772531	0.679697	0.734403	0.0396707	0.0229039	0.0419909
	0.613139	0.782609	0.859813	2.41096	1.63226	2.44944	1.91026	2.22314	3.30882	4.27451							P+V	5.768	5.53936	5.44327	5.58354	0.136201	0.0786359	0.883676
	0.443983	1.05085	0.875	0.75	0.864583	1.22222	1.22857	1.74684	0.975806	2.21101
	0.566116	1.24348	1.17857	0.697479	1.62338	1.03597	1.53333	1.22872	1.36709	0.99375
	0.484848	0.851485	1.36893	0.778761	1.7931	0.96875	0.816176	1.52679	1.65414	1.77528							5ca(dC)	/ 10e6 dNs
avg	0.562204	0.926365	0.984303	1.13458	1.53858	1.50491	1.2951	1.98983	2.06939	2.38546								repl1	repl2	repl3	avg		SE
stdev	0.0954343	0.167554	0.248302	0.598073	0.339112	0.603272	0.34595	0.743055	0.804699	0.995822							DMSO	0.35528	0.358888	0.383898	0.366022	0.0127259	0.0073473
sem	0.0674823	0.118479	0.175576	0.422901	0.239788	0.426578	0.244624	0.525419	0.569008	0.704153							VitC	3.99774	4.4477	4.1936	4.21302	0.184207	0.106352
																	PARGi	0.446527	0.456897	0.381525	0.428316	0.0333563	0.0192582	0.0691238
t.test to DMSO		0.00176346	0.00528459	0.060708	0.000101801	0.00621273	0.00103173	0.00166002	0.00195194	0.00223093							P+V	4.61414	4.50188	4.42641	4.51414	0.077131	0.0445316	0.0999332
	Data visualized in GraphPad Prism V 9.5.1
																	Data visualized in GraphPad Prism V 9.5.1
Fig 1d	In vitro PARylation of TDG. Purified full-length human TDG was incubated with PARP1 and HPF1 in the presence of [32P]-NAD+, double-stranded DNA oligomer and G•U containing DNA oligonucleotides as indicated.
	Coomassie stained denaturing SDS PAGE							Autoradiography
Fig 1e	Effect of TDG PARylation on catalysis in a base release assay.
	Quantification Nicking Assay
	TDG PARP1						TDG PARP1dead						TDG							Minutes	TDG			TDG PARP1			TDG PARP1dead
		Value contrast evaluation		% nicking	pmolsub/pmoltdg		Value contrast evaluation		% nicking	pmolsub/pmoltdg			Value contrast evaluation		% nicking	pmolsub/pmoltdg				0	0.0330005	0.0468814	0	0.0163234	0.0326628	0	0.029759	0.0245181	0.0185036
		7953.81		0.544381	0.0326628			7530.45		0.495984	0.0297591			4255.67		0.550009	0.0330005			1	0.0862587	0.193327	0.231696	0.310004	0.485065	0.524448	0.0718505	0.16182	0.182032
		43.536						37.536						23.536						15	0.401411	0.395054	0.26269	1.10159	1.48208	1.12493	0.439699	0.488921	0.259781
		6326.62		8.08441	0.485065			7703.15		1.19751	0.0718505			5920.96		1.43764	0.0862587			20	0.559119	0.432723	0.683007	1.43275	1.86772	1.64951	0.717509	0.658485	0.463031
		556.456						93.364						86.364						30	0.395025	0.86156		1.75595	1.86772		0.717509	0.564416	0.889115
		5567.08		24.7014	1.48208			8816.1		7.32832	0.439699			6167.67		6.69018	0.401411
		1826.26						697.163						442.213						Minutes	P value	Mean of TDG PARP1	Mean of TDG PARP1dead	Difference	SE of difference	t ratio
		5465.91		31.1287	1.86772			9349.28		11.9585	0.717509			6123.67		9.31865	0.559119			0	0.471002	0.01633	0.02426	-0.007932	0.009974	0.7952
		2470.5						1269.89						629.284						1	0.015274	0.4398	0.1386	0.3013	0.0741	4.066
		5898.91		30.2511	1.81507			10652.2		17.6976	1.06185			8544.03		6.58375	0.395025			15	0.004031	1.236	0.3961	0.8401	0.1415	5.939
		2558.45						2290.55						602.163						20	0.002143	1.65	0.613	1.037	0.1472	7.043
		5909.5		0.272056	0.0163234			7442.15		0.408635	0.0245181			6215.79		0.781357	0.0468814			30	0.003421	1.812	0.7237	1.088	0.128	8.499
		16.121						30.536						48.95
		5739.08		5.16673	0.310004			8262.69		2.69699	0.16182			6560.79		3.22212	0.193327
		312.678						229.021						218.435						Minutes	P value	Mean of TDG	Mean of TDG PARP1	Difference	SE of difference	t ratio
		5709.79		18.3599	1.10159			7576.57		8.14868	0.488921			6920.08		6.58423	0.395054			0	0.572993	0.02663	0.01633	0.0103	0.0168	0.613
		1284.06						672.163						487.749						1	0.026996	0.1704	0.4398	-0.2694	0.07898	3.411
		5383.38		23.8792	1.43275			5814.86		9.40693	0.658485			6966.2		7.21205	0.432723			15	0.002535	0.3531	1.236	-0.8832	0.1312	6.733
		1688.77						603.799						541.456						20	0.001661	0.5583	1.65	-1.092	0.1449	7.536
		6451.62		29.2659	1.75595			11633.2		22.3896	1.34337			8680.33		14.3593	0.86156			30	0.038706	0.6283	1.812	-1.184	0.2399	4.934
		2669.33						3356.03						1455.43
		9178.1		0	0			9736.93		0.308394	0.0185036			2018.26
		0						30.121						8801.52		0	0
		5262.5		8.74081	0.524448			8624.71		3.03387	0.182032			0
		504.042						269.849						6166.2		3.86159	0.231696
		5842.57		18.7489	1.12493			8366.28		4.32969	0.259781			247.678
		1348.18						378.627						5200.08		4.37816	0.26269
		5323.03		58.5868	3.51521			8196.15		7.71718	0.463031			238.092
								685.406						5773.5		11.3834	0.683007
								3317.84		11.1139	0.889115			741.648
								414.849
		Graph plotted and statistical calculations in Prism 9 , Version 9.5.1
Fig 1f	Reconstitution of the BER side of TET-induced active DNA demethylation.
	BER caC repair assay													Fold change caC BER (non-PARylated/PARylated)
														Quantification BER repair reaction						Fold change caC BER (PARylated/non-PARylated
														BER		Values quantification	% repair	Fold change		2.26751
														PARP_Wt		9676.66	49.2289	1.01253		1.90042
														PARP_Wt	repaired	9382.71				1.48151
														PARP_Dead		6465.3	48.6198
														PARP_Dead	repaired	6117.95
														PARP_Wt		10350	52.2635	1.48151		Unpaired t test fold change relative to no change (=1)
														PARP_Wt	repaired	11331.5				P value	0.0177
														PARP_Dead		11118.9	35.2771			P value summary	*
														PARP_Dead	repaired	6060.35				Significantly different (P < 0.05)?	Yes
														PARP_Wt		10027.2	14.0417	2.26751		One- or two-tailed P value?	Two-tailed
														PARP_Wt	repaired	1637.99				t, df	t=3.889, df=4
														PARP_Dead		8544.35	6.19256
														PARP_Dead	repaired	564.042				How big is the difference?
														PARP_Wt		8950.76	30.6138	1.90042		Mean fold change caC BER (PARylated/non-PARylated)	1.883
														PARP_Wt	repaired	3949.15				Mean no change = 1	1
														PARP_Dead		8193.86	16.109			Difference between means (B - A) ± SEM	-0.8831 ± 0.2271
														PARP_Dead	repaired	1573.41				95% confidence interval	-1.514 to -0.2527
																				R squared (eta squared)	0.7909
														Graph plotted in Prism 9 , Version 9.5.1
																				F test to compare variances
																				F, DFn, Dfd	Infinity, 2, 2
																				P value	<0.0001
																				P value summary	****
Fig 1g	TDG-BER PARylation analysis.																			Significantly different (P < 0.05)?	Yes

## Sheet: Fig 2a, b, c, d, e
Fig 2a	In vitro PARylation of BER proteins
Fig 2b	In vitro PARylation of BER proteins with PARP1 in reconstituted AP-site repair assay
Fig 2c	AP-site processing efficiency
Fig 2d	Quantitation of DNA bound BER proteins
		DNA bound protein relative to input (%)				Median	Average	STDEV		Quantification DNA binding APE1						Quantification DNA binding POLbeta							Quantification DNA binding LIG3							Quantification DNA binding XRCC1							Quantification DNA binding PARP1
	Polymerasebeta	5.80137	2.16106	4.20935	3.27362	3.74148	3.86135	1.54069		APE1	11.8247	7.27166	8.30764			POLbeta	5.80137	2.16106	4.20935	3.27362			LIG3	6.09818	7.73332	7.37597	10.5132			XRCC1	6.70221	7.62698	6.5796	13.0584			No NAD+	10.9693	17.4331	10.4818
	Polymerasebeta_PAR	0.1	0.15	0	0	0.05	0.0625	0.075		APE1 PAR	1.32741	0.769838	0			POLbeta PAR	0.1	0.15	0				LIG3 PAR	0.233356	0.589342	1.98655	0.540972			XRCC1 PAR	1.06821	0.904591	0	0.197622			PARP1 NAD+	0	0	0
	APE	11.8247	7.27166	8.30764		8.30764	9.13467	2.38653
	APE_PAR	1.32741	0.76984	0		0.76984	0.699083	0.666528		Unpaired t test						Unpaired t test							Paired t test							Paired t test							Unpaired t test
	Ligase3	6.09818	7.73332	7.37597	10.5132	7.55464	7.93017	1.85958		P value	0.0041					P value	0.009						P value	0.0063						P value	0.0172						P value	0.0044
	Ligase3_PAR	0.23336	0.58934	1.98655	0.54097	0.565155	0.837555	0.782052		P value summary	**					P value summary	**						P value summary	**						P value summary	*						P value summary	**
	PARP1_No NAD+	10.9693	17.4331	10.4818		10.9693	12.9614	3.88027		Significantly different (P < 0.05)?	Yes					Significantly different (P < 0.05)?	Yes						Significantly different (P < 0.05)?	Yes						Significantly different (P < 0.05)?	Yes						Significantly different (P < 0.05)?	Yes
	PARP1_NAD+	0	0	0		0	0	0		One- or two-tailed P value?	Two-tailed					One- or two-tailed P value?	Two-tailed						One- or two-tailed P value?	Two-tailed						One- or two-tailed P value?	Two-tailed						One- or two-tailed P value?	Two-tailed
	XRCC1	6.70221	7.62698	6.5796	13.0584	7.1646	8.4918	3.08009		Mean APE1	9.135					Mean POLbeta	3.861						Mean of differences (LIG3PAR-LIG3 )	-7.093						Mean of differences (XRCC1PR-XRCC1 - A)	-7.949						Mean PARP1	12.96
	XRCC1_PAR	1.06821	0.90459	0	0.19762	0.551105	0.542605	0.523045		Mean APE1 PAR	0.6991					Mean POLbeta PAR	0.08333						SD of differences	2.058						SD of differences	3.31						Mean PARP PAR	0
										Difference between means (B - A) ± SEM	-8.436 ± 1.431					Difference between means (B - A) ± SEM	-3.778 ± 0.9122						SEM of differences	1.029						SEM of differences	1.655						Difference between means (B - A) ± SEM	-12.96 ± 2.240
	Graph plotted and statistical calculations in Prism 9 , Version 9.5.1									95% confidence interval	-12.41 to -4.464					95% confidence interval	-6.123 to -1.433						95% confidence interval	-10.37 to -3.818						95% confidence interval	-13.22 to -2.683						95% confidence interval	-19.18 to -6.741
										R squared (eta squared)	0.8968					R squared (eta squared)	0.7743						R squared (partial eta squared)	0.9406						R squared (partial eta squared)	0.8849						R squared (eta squared)	0.8933
Fig 2e	Reconstitution of the AP-site repair.
													BER	Relative repair efficiency BER PAR		Unpaired t test
													100	85		P value	0.0028
													100	62		P value summary	**
													100	79		Significantly different (P < 0.05)?	Yes
													100	78		One- or two-tailed P value?	Two-tailed
																Mean BER	100
																Mean BER PAR	76
																Difference between means (B - A) ± SEM	-24.00 ± 4.916
																95% confidence interval	-36.03 to -11.97
																R squared (eta squared)	0.7989
													Graph plotted and statistical calculations in Prism 9 , Version 9.5.1

## Sheet: Fig 2g 
Figure 2g, underlying measurments					Denstitometry of XRCC1 and TDG per chromatin fraction upon VitC induction																																	samples from the third condition/gel were loaded again due to spill during incubation
																					Pictures (from replicate 3) and cropped parts underlying the immunoblot composition in Supplementary Figure 2g																	PARGi and VitC pre treatment				follow-up VitC treatment
					1. chromatin bound fraction was compared to the nuclear soluble fraction of each protein
					2. Then this value from the follow-up treatment was divided by the corresponding value in the pre-treatment
					Measurments were taken using the "gel tool" in ImageJ/FiJi using the same rectangle size over exposures and blots
					replicate
					1	2	3			average		SD	SE	ttest
			XRCC1		1.28174	0.886238	1.11527			1.09442		0.162137	0.0936098
vit C
			TDG		1.36881	0.868227	1.02985			1.08896		0.208591	0.12043
			XRCC1		0.724319	0.394217	0.753379			0.623972		0.162894	0.0940466	0.0443494
VitC upon PARGi
			TDG		n/a	0.485032	0.261163			0.373097		0.111935	0.0791499	0.0411328
VItC after PARGi and VitC			XRCC1		0.345348	0.654489	0.506797			0.502211		0.126248	0.0728893	0.0151527
			TDG		0.345348	0.390459	0.178651			0.304819		0.0910954	0.052594	0.00820771
					Data visualized in GraphPad Prism V 9.5.1
																																						3 sec exposure for XRCC1 signal (1:1000)								Exemplary picture with molecular weight marker
																																														from top to bottom, marks correspond to the following sizes in kDa
																																																270
																																																175
																																																130
																																																95
																																																66
																																																52
																																																37
																																																30
																																																16
																					1 min exposure for TDG (1:10000)
																																						10 sec exposure for H3 signal (1:20000)
																																						1min exposure for TDG signal (1:10000)
																					10 sec exposure for H3 (1:20000)
																					15 sec exposure for XRCC1 (1:1000)

## Sheet: Fig. 3d, Suppl. Fig S3i
LiDD data of U2-OS cells with GFP-fused to XRCC1wt/pd, treated with PARGi for 4 h															Integrated signal intensities of U2-OS cells with GFP-fused to XRCC1wt/pd, treated with PARGi or DMSO for 4 h
Background substraction and pixel intensity data aquisition with Fiji. Original image stacks/raw data available upon request															Background substraction and pixel intensity data aquisition with Fiji. Original image stacks/raw data available upon request
embedded movie files of image data in Fig. 3d -> double-click to open															data Suppl. Fig. S3i: Graphs plotted and statistically analzyed in GraphPad Prism (v. 9.5.1), applying one-way ANOVA with post-hoc Tukey's multiple comparisons testing
															integrated pixel densities of nuclei						statistics
															DMSO		200 nM PARGi					DMSO		200 nM PARGi
															XRCC1wt	XRCC1pd	XRCC1wt	XRCC1pd				XRCC1wt	XRCC1pd	XRCC1wt	XRCC1pd
															951009	512802	801176	751288		mean		646503	545558	630458	563473
															920352	493037	474159	647801		95% CI	lower	550396	472053	536911	484520
															1094964	334845	733733	667544			uper	742611	619063	724006	642425
															313848	797655	836142	590121		SD		300509	241772	255035	226279
															679958	939889	707146	579405		SEM		47515	36448	45806	38807
															537727	476283	382242	810386		N		40	44	31	34
															690197	392816	510278	284455		adj. p-value (Tukey's)			0.4343		0.8881
															785715	585056	541764	588376
															605039	521512	664923	795582
															864558	581265	291631	629991
															766133	340276	329669	396891
															1000992	621050	283148	764314
															707911	809009	1089018	918452
															1178839	1357052	932784	974888
															1056527	925023	579764	807345
															1147550	429760	401840	599816
															857134	779668	1151840	591380
															1315011	1156151	1022249	513088
															564964	866206	622121	281108
															411966	345848	883973	243424
															561327	443728	389431	256370
															1232092	488589	1160768	317085
															325481	516538	536500	389459
															426516	633660	701616	251948
															278310	428038	392378	383019
															332720	565719	380611	515798
															346739	587646	1182022	580175
															328071	953435	456773
															254442	504959	378662
															405761	605309	675769
															438948	295184
															302071	389440
															390605	511589
															345940	496672
															425315	534636
															741315	740853
															370792	379356
															457705	265631
															643676	404980
															386503	538532
															416443	381516
															403064	365377
															311295	394995
															556725	464635
															630760	344624
																244470
																435003

## Sheet: Figure 3e,f Supplementary 3j,k
LiDD data of U2-OS cells with GFP-fused to XRCC1wt/pd, treated with PARGi or DMSO for 4 h
Background substraction and pixel intensity data aquisition with Fiji. Original image stacks/raw data available upon request
Graphs plotted and statistically analzyed in GraphPad Prism (v. 9.5.1), applying a RM two-way ANOVA model with post-hoc Šídák's multiple comparisons test for pairwise comparison of time-points
		Fig. 3e - LiDD1, 200 nM PARGi (PDD 00017273)													Fig. 3f - LiDD2, 200 nM PARGi (PDD 00017273)													Suppl. Fig. S3j - LiDD1, DMSO													Suppl. Fig. S3k - LiDD2, DMSO
		XRCC1wt						XRCC1pd						adj. p-value (Šídák's)	XRCC1wt						XRCC1pd						adj. p-value (Šídák's)	XRCC1wt						XRCC1pd						adj. p-value (Šídák's)	XRCC1wt						XRCC1pd
	time [s]	mean	95% CI (lower-upper)		SD	SEM	N	mean	95% CI (lower-upper)		SD	SEM	N		mean	95% CI (lower-upper)		SD	SEM	N	mean	95% CI (lower-upper)		SD	SEM	N		mean	95% CI (lower-upper)		SD	SEM	N	mean	95% CI (lower-upper)		SD	SEM	N		mean	95% CI (lower-upper)		SD	SEM	N	mean	95% CI (lower-upper)
data shown in graph	0	1	1	1	0	0	31	1	1	1	0	0	34		1	1	1	0	0	31	1	1	1	0	0	34		1	1	1	0	0	40	1	1	1	0	0	43		1	1	1	0	0	40	1	1	1
	10	1.18362	1.13828	1.22896	0.123611	0.0222012	31	1.13287	1.08829	1.17746	0.127782	0.0219144	34	0.95	1.02945	1.01781	1.04109	0.0317309	0.00569904	31	1.09967	1.06172	1.13762	0.108776	0.018655	34	0.0526	1.29112	1.24694	1.3353	0.13814	0.0218419	40	1.31428	1.25473	1.37383	0.193504	0.029509	43	>0.999	1.21912	1.16195	1.27629	0.178759	0.0282643	40	1.31682	1.22961	1.40403
	20	1.52863	1.45318	1.60408	0.205698	0.0369444	31	1.44042	1.35967	1.52118	0.231446	0.0396927	34	0.95	1.1125	1.09379	1.1312	0.0509962	0.00915919	31	1.24736	1.18373	1.311	0.182388	0.0312792	34	0.0111	1.65914	1.57846	1.73983	0.252298	0.0398918	40	1.69526	1.59243	1.79809	0.334122	0.0509531	43	>0.999	1.38318	1.29203	1.47432	0.28499	0.0450609	40	1.50096	1.38352	1.61841
	30	1.67608	1.5928	1.75936	0.22705	0.0407795	31	1.60477	1.50992	1.69963	0.271855	0.0466228	34	0.9995	1.17442	1.14913	1.1997	0.0689391	0.0123818	31	1.34813	1.26709	1.42916	0.232249	0.0398304	34	0.01	1.80042	1.70758	1.89326	0.290291	0.0458991	40	1.8349	1.73198	1.93782	0.334418	0.0509983	43	>0.999	1.45724	1.35115	1.56334	0.331731	0.0524513	40	1.57755	1.45471	1.70038
	40	1.75508	1.66986	1.8403	0.232342	0.0417299	31	1.6954	1.59386	1.79695	0.291029	0.049911	34	>0.999	1.21954	1.19027	1.24881	0.0797932	0.0143313	31	1.41367	1.32181	1.50553	0.263278	0.0451518	34	0.0122	1.84126	1.74749	1.93503	0.293197	0.0463585	40	1.86801	1.77251	1.96352	0.310325	0.0473241	43	>0.999	1.47937	1.36996	1.58879	0.342122	0.0540943	40	1.5945	1.47362	1.71537
	50	1.79404	1.7085	1.87958	0.233199	0.0418837	31	1.76153	1.65421	1.86885	0.307572	0.0527482	34	>0.999	1.24879	1.21666	1.28091	0.0875745	0.0157288	31	1.46276	1.36374	1.56178	0.283799	0.0486711	34	0.0093	1.83686	1.74128	1.93244	0.298865	0.0472547	40	1.85948	1.77204	1.94692	0.284128	0.0433291	43	>0.999	1.4797	1.37018	1.58922	0.342449	0.054146	40	1.58638	1.47111	1.70166
	60	1.80991	1.72529	1.89453	0.230696	0.0414342	31	1.79435	1.68519	1.90351	0.312857	0.0536546	34	>0.999	1.27351	1.24047	1.30655	0.0900762	0.0161782	31	1.49681	1.39505	1.59857	0.291645	0.0500167	34	0.0077	1.81188	1.71787	1.90588	0.293927	0.0464739	40	1.82554	1.74359	1.90749	0.266289	0.0406087	43	>0.999	1.46562	1.35816	1.57308	0.336018	0.0531292	40	1.56764	1.45886	1.67642
	70	1.81381	1.72958	1.89804	0.229637	0.0412441	31	1.81669	1.70817	1.92521	0.311018	0.0533391	34	>0.999	1.29293	1.25956	1.32629	0.0909592	0.0163368	31	1.52084	1.41535	1.62633	0.30233	0.0518491	34	0.0092	1.77993	1.68697	1.8729	0.29069	0.0459621	40	1.78836	1.71026	1.86647	0.253779	0.038701	43	>0.999	1.44717	1.34145	1.55289	0.330569	0.0522676	40	1.5421	1.43709	1.64711
	80	1.81368	1.73238	1.89499	0.221664	0.039812	31	1.827	1.71861	1.93538	0.310637	0.0532738	34	>0.999	1.30755	1.27129	1.34381	0.0988461	0.0177533	31	1.53163	1.42388	1.63938	0.308808	0.0529602	34	0.0154	1.74548	1.65225	1.83872	0.291524	0.0460939	40	1.74937	1.67523	1.82351	0.240908	0.0367381	43	>0.999	1.4239	1.32149	1.52631	0.320208	0.0506293	40	1.51659	1.41771	1.61546
	90	1.80089	1.71959	1.88219	0.221646	0.0398088	31	1.82578	1.71727	1.93428	0.310978	0.0533322	34	>0.999	1.31414	1.27666	1.35163	0.102196	0.018355	31	1.54531	1.43781	1.65282	0.308122	0.0528425	34	0.0105	1.71003	1.61667	1.8034	0.291929	0.046158	40	1.70528	1.63295	1.7776	0.234998	0.0358368	43	>0.999	1.40817	1.30878	1.50756	0.310768	0.0491367	40	1.48847	1.39484	1.5821
	100	1.79297	1.71394	1.87199	0.215443	0.0386948	31	1.82689	1.72046	1.93333	0.305038	0.0523136	34	>0.999	1.31939	1.28329	1.3555	0.0984263	0.0176779	31	1.54786	1.43999	1.65573	0.309153	0.0530193	34	0.0123	1.6748	1.58336	1.76625	0.285936	0.0452105	40	1.66328	1.59381	1.73276	0.225758	0.0344278	43	>0.999	1.38663	1.2909	1.48235	0.299312	0.0473253	40	1.46333	1.37362	1.55304
	110	1.77217	1.69528	1.84906	0.209625	0.0376498	31	1.80851	1.70181	1.91522	0.305814	0.0524466	34	>0.999	1.32474	1.28677	1.36271	0.103509	0.0185907	31	1.55699	1.45128	1.66269	0.302954	0.0519561	34	0.0082	1.64988	1.56011	1.73966	0.280709	0.0443839	40	1.63368	1.56727	1.7001	0.215804	0.0329098	43	>0.999	1.37039	1.27648	1.4643	0.293632	0.0464273	40	1.44104	1.35455	1.52753
	120	1.75683	1.68069	1.83297	0.207576	0.0372817	31	1.8111	1.70752	1.91468	0.296861	0.0509112	34	>0.999	1.32697	1.29014	1.36379	0.1004	0.0180325	31	1.55484	1.44947	1.66021	0.301985	0.05179	34	0.0098	1.621	1.53155	1.71046	0.279696	0.0442238	40	1.59783	1.53303	1.66262	0.210544	0.0321077	43	>0.999	1.35343	1.26192	1.44494	0.286134	0.0452418	40	1.41884	1.33618	1.50151
	130	1.74473	1.66947	1.81999	0.20518	0.0368514	31	1.799	1.69638	1.90161	0.294098	0.0504374	34	>0.999	1.32925	1.29152	1.36697	0.102839	0.0184705	31	1.55596	1.45059	1.66132	0.301987	0.0517904	34	0.0107	1.59204	1.50471	1.67936	0.273049	0.0431729	40	1.56635	1.50225	1.63045	0.208282	0.0317626	43	>0.999	1.33307	1.24328	1.42285	0.280741	0.0443891	40	1.39475	1.31574	1.47376
	140	1.72242	1.64845	1.7964	0.201673	0.0362215	31	1.7836	1.68333	1.88387	0.287382	0.0492856	34	>0.999	1.32878	1.29202	1.36555	0.100226	0.0180012	31	1.55787	1.45385	1.66189	0.298115	0.0511263	34	0.0079	1.57056	1.48494	1.65619	0.267738	0.0423332	40	1.54344	1.4813	1.60557	0.201897	0.0307891	43	>0.999	1.32422	1.23581	1.41263	0.276435	0.0437082	40	1.38377	1.30714	1.4604
	150	1.70692	1.63477	1.77907	0.196704	0.035329	31	1.77512	1.67524	1.875	0.286251	0.0490917	34	0.9997	1.32711	1.28975	1.36447	0.101846	0.018292	31	1.55105	1.44767	1.65443	0.296296	0.0508144	34	0.0099	1.54826	1.46377	1.63274	0.264166	0.0417683	40	1.51388	1.45291	1.57486	0.198129	0.0302144	43	>0.999	1.30999	1.22477	1.39522	0.26649	0.0421358	40	1.36744	1.29334	1.44154
	160	1.69216	1.61996	1.76436	0.196833	0.0353522	31	1.76459	1.66549	1.86369	0.28402	0.0487091	34	0.999	1.32477	1.28625	1.36329	0.105009	0.0188602	31	1.55032	1.44874	1.6519	0.291127	0.0499279	34	0.0076	1.52897	1.44467	1.61327	0.263598	0.0416785	40	1.49502	1.43444	1.5556	0.196846	0.0300188	43	>0.999	1.29695	1.21389	1.38001	0.259718	0.0410651	40	1.34754	1.27624	1.41885
	170	1.67734	1.60778	1.7469	0.189637	0.0340598	31	1.75255	1.65555	1.84956	0.278018	0.0476798	34	0.9974	1.32764	1.29039	1.36489	0.101549	0.0182388	31	1.54634	1.44404	1.64865	0.293205	0.0502843	34	0.0118	1.50489	1.42131	1.58847	0.261342	0.0413218	40	1.47087	1.41243	1.5293	0.18988	0.0289564	43	>0.999	1.28749	1.20657	1.36841	0.253027	0.0400071	40	1.33663	1.26649	1.40677
	180	1.66514	1.59572	1.73456	0.189255	0.0339913	31	1.73766	1.64304	1.83227	0.271167	0.0465047	34	0.998	1.32404	1.28623	1.36184	0.103072	0.0185124	31	1.54111	1.43905	1.64317	0.292511	0.0501652	34	0.0128	1.49049	1.40836	1.57262	0.256804	0.0406042	40	1.45152	1.39455	1.50849	0.185107	0.0282285	43	>0.999	1.27413	1.1955	1.35277	0.245875	0.0388763	40	1.32372	1.25548	1.39196
	190	1.65748	1.58683	1.72813	0.192599	0.0345918	31	1.72356	1.62905	1.81807	0.270876	0.0464548	34	0.9996	1.32186	1.28422	1.35951	0.102627	0.0184323	31	1.53964	1.44036	1.63893	0.284548	0.0487995	34	0.0089	1.47369	1.39385	1.55352	0.249631	0.0394702	40	1.4318	1.37544	1.48816	0.183134	0.0279276	43	>0.999	1.26379	1.18869	1.33888	0.234801	0.0371254	40	1.31022	1.24263	1.37781
	200	1.64327	1.57466	1.71188	0.187053	0.0335957	31	1.70897	1.61485	1.80309	0.269754	0.0462624	34	0.9995	1.31733	1.27819	1.35646	0.106682	0.0191606	31	1.53531	1.43615	1.63447	0.284198	0.0487395	34	0.009	1.45518	1.37794	1.53242	0.241506	0.0381854	40	1.41809	1.36322	1.47297	0.17831	0.027192	43	>0.999	1.2536	1.18012	1.32709	0.229766	0.0363292	40	1.29684	1.23136	1.36232
	210	1.63154	1.56312	1.69997	0.186535	0.0335026	31	1.69841	1.6077	1.78911	0.259952	0.0445813	34	0.9991	1.31301	1.27438	1.35163	0.105308	0.0189139	31	1.5336	1.43525	1.63195	0.281869	0.0483401	34	0.0069	1.43772	1.36245	1.513	0.235371	0.0372154	40	1.39752	1.34423	1.45081	0.173149	0.026405	43	>0.999	1.2463	1.17511	1.3175	0.222618	0.035199	40	1.28423	1.22113	1.34732
	220	1.62296	1.55449	1.69143	0.186671	0.0335271	31	1.6893	1.60227	1.77633	0.249422	0.0427755	34	0.9988	1.31625	1.27888	1.35361	0.101869	0.0182962	31	1.52028	1.42315	1.61742	0.278392	0.0477438	34	0.0155	1.42765	1.35302	1.50228	0.233358	0.0368971	40	1.38098	1.32816	1.43381	0.171646	0.0261758	43	>0.999	1.23952	1.17063	1.30841	0.215403	0.0340582	40	1.2761	1.21374	1.33845
	230	1.60926	1.54111	1.67742	0.185815	0.0333734	31	1.676	1.59073	1.76126	0.244373	0.0419097	34	0.9983	1.3181	1.28079	1.35541	0.101713	0.0182682	31	1.5178	1.42075	1.61485	0.278151	0.0477025	34	0.0198	1.41261	1.33829	1.48692	0.232368	0.0367406	40	1.3731	1.32052	1.42569	0.170868	0.0260571	43	>0.999	1.23309	1.166	1.30018	0.209774	0.0331681	40	1.26911	1.20882	1.32941
	240	1.60284	1.53679	1.6689	0.180081	0.0323435	31	1.66869	1.58286	1.75452	0.245997	0.0421882	34	0.9985	1.31458	1.27733	1.35183	0.10156	0.0182407	31	1.51713	1.42202	1.61223	0.272572	0.0467457	34	0.0134	1.40126	1.32896	1.47356	0.226074	0.0357454	40	1.35875	1.3082	1.4093	0.164255	0.0250486	43	>0.999	1.22101	1.15431	1.2877	0.208548	0.0329744	40	1.25664	1.19677	1.31651
	250	1.59404	1.52879	1.65929	0.177886	0.0319492	31	1.65258	1.56693	1.73822	0.245454	0.042095	34	0.9997	1.3083	1.26994	1.34667	0.104587	0.0187843	31	1.51359	1.41753	1.60966	0.275316	0.0472162	34	0.0131	1.38872	1.31816	1.45927	0.22061	0.0348815	40	1.34516	1.29427	1.39605	0.165354	0.0252162	43	>0.999	1.21883	1.15448	1.28318	0.201206	0.0318135	40	1.25169	1.19334	1.31005
	260														1.30762	1.26867	1.34657	0.106186	0.0190716	31	1.51053	1.41561	1.60545	0.272037	0.0466539	34	0.0135														1.20923	1.14619	1.27226	0.197091	0.0311628	40	1.24572	1.1873	1.30413
	270														1.30563	1.26821	1.34305	0.102018	0.0183229	31	1.50388	1.41108	1.59669	0.26598	0.0456152	34	0.0133														1.20584	1.14423	1.26746	0.192666	0.0304632	40	1.23273	1.17513	1.29034
	280														1.3046	1.26609	1.34312	0.105004	0.0188592	31	1.49754	1.40505	1.59003	0.265077	0.0454603	34	0.0185														1.19852	1.13658	1.26047	0.193678	0.0306232	40	1.2269	1.16911	1.28469
	290														1.30283	1.26242	1.34324	0.110172	0.0197875	31	1.4938	1.4025	1.58509	0.261659	0.0448742	34	0.0195														1.19714	1.13831	1.25597	0.183941	0.0290836	40	1.22272	1.1672	1.27824
	300														1.29926	1.26009	1.33843	0.106792	0.0191804	31	1.48831	1.39686	1.57977	0.262112	0.0449519	34	0.0214														1.18922	1.13107	1.24738	0.181841	0.0287516	40	1.21134	1.15479	1.2679
	310														1.30204	1.26381	1.34028	0.104228	0.0187199	31	1.48927	1.39879	1.57975	0.259309	0.0444712	34	0.0208														1.18788	1.13129	1.24447	0.176949	0.027978	40	1.20943	1.15271	1.26615
	320														1.299	1.25708	1.34092	0.114284	0.0205259	31	1.48158	1.39305	1.57012	0.253745	0.0435169	34	0.0255														1.18096	1.12461	1.23732	0.17621	0.0278613	40	1.20451	1.15075	1.25828
	330														1.30316	1.26638	1.33994	0.100271	0.0180092	31	1.4767	1.38747	1.56593	0.255738	0.0438587	34	0.0404														1.17563	1.12015	1.23111	0.173468	0.0274277	40	1.1973	1.14501	1.24959
	340														1.3005	1.2617	1.33929	0.105767	0.0189963	31	1.47297	1.38456	1.56138	0.253381	0.0434545	34	0.0422														1.17479	1.12079	1.22878	0.168832	0.0266946	40	1.19463	1.14268	1.24659
	350														1.29376	1.25449	1.33303	0.107059	0.0192284	31	1.47091	1.384	1.55782	0.249085	0.0427177	34	0.0271														1.16811	1.11477	1.22145	0.166788	0.0263715	40	1.18376	1.13201	1.23552
	360														1.29311	1.25349	1.33272	0.108002	0.0193977	31	1.46446	1.37847	1.55045	0.246443	0.0422646	34	0.036														1.16919	1.11767	1.22071	0.161088	0.0254702	40	1.18301	1.13231	1.23371
	370														1.29416	1.25536	1.33296	0.105778	0.0189984	31	1.46807	1.38267	1.55348	0.24478	0.0419794	34	0.0277														1.16217	1.11053	1.21382	0.161485	0.025533	40	1.17782	1.12602	1.22961
	380														1.29424	1.25614	1.33235	0.103884	0.018658	31	1.45831	1.37179	1.54483	0.247962	0.0425251	34	0.057														1.15929	1.10806	1.21052	0.16019	0.0253282	40	1.17413	1.12369	1.22457
	390														1.28859	1.24937	1.32782	0.106925	0.0192043	31	1.45802	1.37447	1.54157	0.23945	0.0410654	34	0.0305														1.16003	1.10922	1.21084	0.158859	0.0251179	40	1.16809	1.11719	1.219
	400														1.28798	1.2483	1.32766	0.108186	0.0194308	31	1.45439	1.37072	1.53807	0.239811	0.0411272	34	0.0384														1.1575	1.10673	1.20827	0.158747	0.0251002	40	1.16506	1.11462	1.21549
	410														1.29138	1.2529	1.32986	0.104904	0.0188412	31	1.4534	1.36978	1.53702	0.239655	0.0411006	34	0.0485														1.15193	1.10235	1.20152	0.155035	0.0245132	40	1.16044	1.11027	1.21061
	420														1.28683	1.24759	1.32606	0.106968	0.0192121	31	1.44596	1.36219	1.52974	0.240097	0.0411764	34	0.0609														1.15158	1.10243	1.20073	0.153689	0.0243003	40	1.15903	1.10888	1.20919
	430														1.2848	1.24602	1.32357	0.105708	0.0189857	31	1.44069	1.35734	1.52404	0.238888	0.0409689	34	0.0704														1.14401	1.09374	1.19428	0.157196	0.0248548	40	1.1565	1.10682	1.20617
	440														1.28297	1.24571	1.32023	0.101583	0.0182448	31	1.43783	1.35437	1.52129	0.239193	0.0410213	34	0.072														1.1459	1.09742	1.19438	0.151583	0.0239673	40	1.15231	1.10257	1.20204
	450														1.28737	1.24924	1.3255	0.103948	0.0186696	31	1.43265	1.34984	1.51546	0.237336	0.0407028	34	0.1254														1.14356	1.09497	1.19215	0.15193	0.0240223	40	1.14929	1.10181	1.19676
	460														1.28677	1.24786	1.32568	0.106078	0.0190521	31	1.43444	1.35268	1.51619	0.234314	0.0401846	34	0.1011														1.14174	1.09459	1.18888	0.147407	0.0233071	40	1.14679	1.09892	1.19466
	470														1.28105	1.24297	1.31913	0.103805	0.0186439	31	1.43017	1.34845	1.51189	0.23421	0.0401667	34	0.0893														1.13747	1.08877	1.18617	0.15228	0.0240776	40	1.14596	1.09847	1.19345
	480														1.28362	1.24524	1.32199	0.104625	0.0187912	31	1.4357	1.35491	1.51649	0.231555	0.0397114	34	0.0681														1.13787	1.09204	1.18369	0.143288	0.0226557	40	1.13852	1.09168	1.18536
	490														1.27857	1.24015	1.317	0.10475	0.0188137	31	1.43028	1.34806	1.51249	0.235627	0.0404097	34	0.0808														1.13045	1.08469	1.17621	0.143078	0.0226226	40	1.14046	1.09427	1.18665
	500														1.27524	1.23498	1.31549	0.109746	0.019711	31	1.42737	1.3467	1.50804	0.231204	0.0396511	34	0.0722														1.1282	1.08077	1.17563	0.148318	0.0234511	40	1.13906	1.09254	1.18559
	510														1.27467	1.23556	1.31377	0.106614	0.0191485	31	1.41923	1.33869	1.49977	0.230826	0.0395863	34	0.11														1.12937	1.08401	1.17474	0.141854	0.0224291	40	1.13521	1.08953	1.1809
	520														1.27227	1.23277	1.31177	0.107686	0.019341	31	1.4216	1.34123	1.50197	0.230353	0.0395053	34	0.0814														1.1289	1.08389	1.1739	0.140721	0.02225	40	1.13262	1.08611	1.17914
	530														1.27128	1.2321	1.31046	0.106817	0.0191849	31	1.4222	1.34297	1.50142	0.227059	0.0389402	34	0.0644														1.13093	1.08482	1.17705	0.144196	0.0227994	40	1.1371	1.0911	1.1831
	540														1.2664	1.22735	1.30546	0.106471	0.0191227	31	1.41525	1.33594	1.49456	0.2273	0.0389816	34	0.0741														1.12752	1.08264	1.1724	0.140332	0.0221884	40	1.12804	1.0806	1.17548
	550														1.26916	1.23146	1.30686	0.102782	0.0184602	31	1.4184	1.33982	1.49697	0.225197	0.0386209	34	0.0633														1.12798	1.0834	1.17256	0.13939	0.0220395	40	1.12764	1.08147	1.17381
	560														1.26691	1.22828	1.30554	0.10532	0.018916	31	1.41327	1.3334	1.49313	0.228897	0.0392555	34	0.0905														1.1228	1.0777	1.16791	0.141024	0.0222979	40	1.12896	1.08277	1.17515
	570														1.26402	1.22612	1.30193	0.103348	0.0185619	31	1.41361	1.33666	1.49057	0.220555	0.0378249	34	0.0521														1.12106	1.07655	1.16557	0.139179	0.0220061	40	1.12312	1.07732	1.16893
	580														1.26504	1.22615	1.30392	0.106001	0.0190383	31	1.40698	1.32788	1.48607	0.226693	0.0388775	34	0.1122														1.11965	1.0754	1.1639	0.138371	0.0218784	40	1.125	1.07909	1.17091
	590														1.26164	1.22189	1.30139	0.108379	0.0194654	31	1.41164	1.33304	1.49025	0.225281	0.0386354	34	0.0656														1.11784	1.07472	1.16097	0.134843	0.0213206	40	1.12864	1.07559	1.18168
	600														1.26102	1.22194	1.30009	0.106531	0.0191335	31	1.40887	1.3309	1.48684	0.223452	0.0383217	34	0.0688														1.1211	1.07722	1.16497	0.137196	0.0216926	40	1.12159	1.06658	1.1766
[truncated: 301 more columns]

## Sheet: Supplementary Figure 1
Supplementary Figure 1
1a		Immunofluorescence staining showing DAPI and PAR signals in mESC either unchallenged or treated with H2O2 (1mM) with and without Talazoparib (100 nM) treatment.
		The squares indicate the part of the image shown in the manuscript
1e	In vitro PARylation of TDG. Purified domains of human TDG domains
1f	TDG caC excision reaction
1g		Coomassie-stained SDS-PAGE showing recombinant purified BER proteins as indicated.
1h		Quantitation of reconstituted caC excision and repair reaction
		PARP1wt	PARP1dead	PARP1wt	PARP1dead	PARP1wt	PARP1dead	PARP1wt	PARP1dead
		49.2	48.6	52.2	35.2	30.6	16.01	14.04	6.19
		Graph plotted and statistical calculations in Prism 9 , Version 9.5.1

## Sheet: Supplementary Figure 2
Supplementary Figure 2
2a	XRCC1-POLβ AP-site binding experiments and immunoblot analysis.
2b	BER protein SSB interaction experiment and immunoblot analysis.
2c	AP-site incision (left panel) and repair assays (right panel). A 60mer G•U-containing substrate (100 nM) was digested with UDG to generate an AP-site. AP-site cleavage efficiency (cleaved product %) is shown. AP-site repair by APE1, APE1 PARylated, POLβ, POLβ PARylated, XRCC1, XRCC1 PARylated, LIG3, LIG3 PARylated is shown as repair efficiency (%).
2d	POLβ lyase assay. AP-site cleavage efficiency (cleaved product %) by POLβ, POLβ PARylated is shown.
2e	G•U BER repair assay. Reconstitution of the G•U BER reaction with UDG, APE1, POLβ and PARylated POLβ, XRCC1 and LIG3. AP-site cleavage efficiency (cleaved product %) and repair efficiency (Repair eff. %) is shown

## Sheet: Supplementary Figure 3f and h
Supplementary Figure 3f Measurements of PARylation per XRCC1																																	Supplementary Figure 3h Measurments of PARylation per XRCC1
				1. XRCC1 signal was measured as a narrow box around the clear band of non-modified XRCC1 --> "no-PAR"
				2. XRCC1-PAR was assesed as all the signal above the non-modified XRCC1 --> PAR
				3. Values were summed up and used as a count for total protein per lane
														Underlying immunoblots used for the Supplementary Figure 3f
Membrane/Clones 1
				no PAR	PAR		total	PAR/nonPAR		%PAR of full
	hXRCC1wt	XRCC1 only		6891.13	1500.7		8391.83	0.217772		0.178828
		oligo NAD		12875.4	5039.79		17915.2	0.391428		0.281314
		PARP1		6895.5	9822.2		16717.7	1.42444		0.587533
		HPF1		9319.38	6177.79		15497.2	0.662897		0.39864
	hXRCC1pd	XRCC1 only		8397.74	716.213		9113.95	0.0852864		0.0785842
		oligo NAD		7142.98	528.263		7671.25	0.0739555		0.0688627
		PARP1		11108.4	1283.99		12392.4	0.115587		0.103611
		HPF1		7742.69	711.799		8454.49	0.0919317		0.0841918
Membrane/Clones 2
				no PAR	PAR		total	PAR/nonPAR		%PAR of full
	hXRCC1wt	XRCC1 only		6094.55	1023.21		7117.76	0.16789		0.143755
		oligo NAD		10296.9	1729.53		12026.5	0.167965		0.14381
		PARP1		14309.1	6047.53		20356.6	0.422635		0.297079
		HPF1		7952.74	1550.28		9503.02	0.194937		0.163136																							8 sec exposure for XRCC1 (1:1000) and beta-Actin (1:20000)
	hXRCC1pd	XRCC1 only		5193.15	146.657		5339.81	0.0282404		0.0274648
		oligo NAD		4723.15	81.536		4804.69	0.017263		0.0169701				10 sec XRCC1 (1:1000)
		PARP1		4392.86	226.607		4619.47	0.0515853		0.0490548
		HPF1		1359.13	20.121		1379.26	0.0148043		0.0145883
Membrane/Clones 3
				no PAR	PAR		total	PAR/nonPAR		%PAR of full
	hXRCC1wt	XRCC1 only		7513.67	1801.41		9315.08	0.239751		0.193386
		oligo NAD		13230.6	4822.35		18052.9	0.364486		0.267123
		PARP1		11499.9	9905.65		21405.5	0.861371		0.462762
		HPF1		4550.65	3775.94		8326.59	0.829759		0.45348
	hXRCC1pd	XRCC1 only		4489.48	1244.04		5733.52	0.277102		0.216977
		oligo NAD		3048.82	483.971		3532.79	0.15874		0.136994
		PARP1		3018.23	1012.87		4031.1	0.335584		0.251264
		HPF1		3412.11	2122.7		5534.81	0.622107		0.383518
		plotted average values
														1 min PARP1 (1:1000)																			Ponceau staining as loading and transfer control
					avg	SD	SE
		hXRCC1wt	XRCC1 only		0.17199	0.0208309	0.0120267
			oligo NAD		0.230749	0.0617475	0.0356499
			PARP1		0.449125	0.118969	0.0686867
			HPF1		0.338419	0.125949	0.0727169
		hXRCC1pd	XRCC1 only		0.107675	0.080056	0.0462203
			oligo NAD		0.0742756	0.0491488	0.0283761
			PARP1		0.134643	0.085418	0.0493161
			HPF1		0.160766	0.160052	0.092406

## Sheet: Figure 4 Supplementary Figure 4
Figure 4 and Supplementary Figure 4
	All data originate from SSB-seq with n=3 independent replicates (IPs), normalized to the input of the corresponding treatment condition.
	General workflow
	1. To establish the baseline, SSB peaks of the untreated condition WT_DMSO (available on GEO) were overlapped with other regions of interest (e.g. Regions of caC excision = regions with significant caC accumulation in TDG KO ESCs (Shen 2013)).
	2. This whole region/peak was marked as "overlapping"
	3. Of these subsetted/overlapping peaks, the signal of SSBs was counted (and normalized) per treatment condition (Tal), over the whole area defined from the WT condition. This reveals the change that Tal brings to the patterning in the untreated steady state .
	Similar approach was used for other regions of interest (promoters, simple repeats etc)
	1. Promoters ( -2000bp/+500 bo around the TSS) were checked for an overlap with desired characteristics (SSBs, caC excision..) and marked as overlapping.
	2. SSB signal was counted per condition in the whole region of interest (e.g. Promoter). No peak intersections were used.
	Normalization is described in the methods

[truncated: 1 more sheets: Supplementary Figure 4a]
